# Supplementary material for: Genetic Polymorphism Characteristics of Brucella canis Isolated in China
Source: PLoS One. 2014 Jan 23;9(1):e84862. doi: 10.1371/journal.pone.0084862 (PMC3900416; doi:10.1371/journal.pone.0084862)
Supplement: Table S1 — MLVA-16 genotypes for 67 B. canis strains. (XLS) [file pone.0084862.s001.xls]

## Sheet: B.canis add delete repeat and 2
strain	bruce06	bruce08	bruce11	bruce12	bruce42	bruce43	bruce45	bruce55	bruce18	bruce19	bruce21	bruce04	bruce07	bruce09	bruce16	bruce30	MLVA-8	species	host	place	year
XUE1	2	3	9	11	3	1	5	2	5	40	9	6	5	9	7	3	3	B. canis	Dog	Inner Mongolia	2010
231	2	3	9	11	3	1	5	2	7	40	9	8	8	12	10	3	3	B. canis	Dog	Shanghai	1983
232	2	3	9	11	3	1	5	2	7	40	9	6	8	5	9	3	3	B. canis	Dog	Jiangsu	1986
233	2	3	9	11	3	1	5	2	5	40	9	7	8	10	7	3	3	B. canis	Dog	Xinjiang	1986
235	2	3	9	11	3	1	5	1	5	40	9	6	11	10	9	3	118	B. canis	Dog	Guangxi	1986
236	2	3	9	11	3	1	5	2	6	40	9	5	6	11	5	3	3	B. canis	Dog	Zhejiang	1986
237	2	3	9	11	3	1	5	2	5	40	9	7	8	5	6	3	3	B. canis	Dog	Guangxi	1986
239	2	3	9	11	3	1	5	2	6	40	9	5	6	6	6	3	3	B. canis	Dog	Henan	1987
240	2	3	9	11	3	1	5	2	6	40	9	6	5	8	5	3	3	B. canis	Dog	Jiangxi	1987
241	2	3	9	11	3	1	5	2	6	40	9	3	10	16	5	3	3	B. canis	Dog	Shandong	1987
243	2	3	9	11	3	1	5	2	6	40	9	5	6	8	9	3	3	B. canis	Dog	Anhui	1987
244	2	3	9	11	3	1	5	1	5	40	9	6	8	9	10	3	118	B. canis	Dog	Guangxi	1987
245	2	3	9	11	3	1	5	2	7	40	9	6	7	13	6	3	3	B. canis	Dog	Hubei	1988
247	2	3	9	11	3	1	5	2	7	40	9	7	6	5	4	3	3	B. canis	Dog	Jiangxi	1988
249	2	3	9	11	3	1	5	2	5	40	9	6	5	9	7	3	3	B. canis	Dog	Liaoning	1988
251	2	3	9	11	3	1	5	2	5	40	9	5	5	8	8	3	3	B. canis	Dog	Hebei	1989
LI	2	3	9	11	3	1	5	2	6	40	9	6	9	12	9	3	3	B. canis	Human	Zhejiang	2011
RU	2	3	9	11	3	1	5	2	6	40	9	5	6	6	7	3	3	B. canis	Dog	Jiangsu	2006
1124	2	3	9	11	3	1	5	2	6	40	9	6	6	3	7	3	3	B. canis	Dog	Inner Mongolia	1988
BJ-03	2	3	9	11	3	1	5	2	6	40	9	6	5	8	5	3	3	B. canis	Dog	Beijing	2011
BJ-10	2	3	8	11	3	1	5	2	5	40	9	6	5	9	4	3	119	B. canis	Dog	Beijing	2011
BJ-13	2	3	9	11	3	1	5	2	6	40	9	6	5	9	5	3	3	B. canis	Dog	Beijing	2011
BJ-15	2	3	9	11	3	1	5	2	6	40	9	6	5	8	5	3	3	B. canis	Dog	Beijing	2011
BJ-18	2	3	8	11	3	1	5	2	5	40	9	6	5	9	4	3	119	B. canis	Dog	Beijing	2011
BJ-19	2	3	8	11	3	1	5	2	5	40	9	6	5	10	4	3	119	B. canis	Dog	Beijing	2011
BJ-38	2	3	9	11	3	1	5	2	6	40	9	6	5	8	5	3	3	B. canis	Dog	Beijing	2011
BJ-72	2	3	9	11	3	1	5	2	6	40	9	6	5	8	5	3	3	B. canis	Dog	Beijing	2011
BJ-73	2	3	9	11	3	1	5	2	6	40	9	6	5	8	5	3	3	B. canis	Dog	Beijing	2011
BJ-89	2	3	9	11	3	1	5	2	6	40	9	6	5	9	5	3	3	B. canis	Dog	Beijing	2011
REF RM 6/66	2	3	9	11	3	1	5	2	5	40	9	8	6	7	5	3	3	B. canis	Dog	US	*
BCCN 87_66	2	3	9	11	3	1	5	2	5	40	9	8	6	10	5	3	3	B. canis	Dog	Canada	1987
BCCN 96_107	2	3	9	11	3	1	5	2	5	40	9	8	6	6	6	3	3	B. canis	Dog	Romania	1996
BCCN 96_105	2	3	9	11	3	1	5	2	5	40	9	7	6	7	7	3	3	B. canis	Dog	Romania	1996
BCCN 97_3	2	3	9	11	3	1	5	2	5	40	9	7	6	10	7	3	3	B. canis	Dog	France	1997
BfR 130	2	3	9	11	3	1	5	2	5	40	9	6	7	8	5	3	3	B. canis	Dog	Greece	2001
BfR 132	2	3	9	11	3	1	5	2	6	40	9	7	5	9	7	3	3	B. canis	Dog	*	*
BCCN 96-121	2	3	9	11	3	1	5	2	5	40	9	6	5	14	8	3	3	B. canis	Dog	*	*
HSK A52141	2	3	9	11	3	1	5	2	5	40	9	5	5	7	8	3	3	B. canis	*	*	*
GJ-1*	2	3	9	11	3	1	5	2	5	40	9	9	5	14	6	3	3	B. canis	Dog	Korea	2002
GJ-2*	2	3	9	11	3	1	5	2	5	40	9	9	5	16	6	3	3	B. canis	Dog	Korea	2002
BJ-1	2	3	9	11	3	1	5	2	5	40	9	5	6	7	4	3	3	B. canis	Dog	Korea	2004
BJ-2	2	3	9	11	3	1	5	2	5	40	9	6	5	5	8	3	3	B. canis	Dog	Korea	2004
HN-1	2	3	9	11	3	1	5	2	5	40	9	7	5	12	6	3	3	B. canis	Dog	Korea	2002
PJ-1	2	3	9	11	3	1	5	2	5	40	9	6	5	10	8	3	3	B. canis	Dog	Korea	2002
PJ-2	2	3	9	11	3	1	5	2	5	40	9	6	5	8	9	3	3	B. canis	Dog	Korea	2002
PJ-3	2	3	9	11	3	1	5	2	5	40	9	6	5	14	8	3	3	B. canis	Dog	Korea	2002
PJ-4	2	3	9	11	3	1	5	2	5	40	9	6	5	9	8	3	3	B. canis	Dog	Korea	2002
PJ-5	2	3	9	11	3	1	5	2	5	40	9	6	5	12	8	3	3	B. canis	Dog	Korea	2002
PC-1	2	3	9	11	3	1	5	2	5	40	9	7	4	10	7	3	3	B. canis	Dog	Korea	2004
PC-4	2	3	9	11	3	1	5	2	5	40	9	7	4	5	7	3	3	B. canis	Dog	Korea	2004
HSK	2	3	9	11	3	1	5	2	5	40	9	5	6	7	5	3	3	B. canis	Dog	Korea	2008
HS01-1	2	3	9	11	3	1	5	2	5	40	9	5	5	9	8	3	3	B. canis	Dog	Korea	2003
HS02-1	2	3	9	11	3	1	5	2	5	40	9	7	5	9	9	3	3	B. canis	Dog	Korea	2004
HS03-1	2	3	9	11	3	1	5	2	5	40	9	5	5	7	6	3	3	B. canis	Dog	Korea	2007
HS03-2	2	3	9	11	3	1	5	2	5	40	9	5	6	6	4	3	3	B. canis	Dog	Korea	2007
JB-1*	2	3	9	11	3	1	5	2	5	40	9	5	6	5	4	3	3	B. canis	Dog	Korea	2003
GB-1*	2	3	9	11	3	1	5	2	5	42	9	7	6	8	9	3	3	B. canis	Dog	Korea	2003
GB-2*	2	3	7	11	3	1	5	2	5	42	9	6	5	12	6	3	*	B. canis	Dog	Korea	2003
GB-3*	2	3	7	11	3	1	5	2	5	42	9	7	5	12	5	3	*	B. canis	Dog	Korea	2003
GB-4*	2	3	9	11	3	1	5	2	5	42	9	7	6	8	8	3	3	B. canis	Dog	Korea	2003
JN-1*	2	3	9	11	3	1	5	2	5	40	9	5	6	9	8	3	3	B. canis	Dog	Korea	2003
CB-2*	2	3	9	11	3	1	5	2	5	40	9	6	5	6	8	3	3	B. canis	Dog	Korea	2004
CN-1	2	3	9	11	3	1	5	2	5	40	9	5	5	6	7	3	3	B. canis	Dog	Korea	2007
CN-3	2	3	9	11	3	1	5	2	5	40	9	6	5	12	6	3	3	B. canis	Dog	Korea	2007
CN-4	2	3	9	11	3	1	5	2	5	40	9	6	5	12	7	3	3	B. canis	Dog	Korea	2007
IC-1	2	3	9	11	3	1	5	2	5	40	9	5	5	8	8	3	3	B. canis	Dog	Korea	2008
IC-3	2	3	9	11	3	1	5	2	5	40	9	5	5	12	8	3	3	B. canis	Dog	Korea	2008
